# Supplementary material for: Analysis of the Expression Patterns of piRNAs in Response to Microsporidian Invasion in Midgut of Workers (Apis cerana cerana)
Source: Int J Mol Sci. 2025 Mar 7;26(6):2402. doi: 10.3390/ijms26062402 (PMC11942432; doi:10.3390/ijms26062402)
Supplement: Supplementary file 1 [file ijms-26-02402-s001.zip]

Archive with 1 entries (1 files):
- ijms-3443714-supplementary.xlsx
