# Supplementary material for: Analysis of the Expression Patterns of piRNAs in Response to Microsporidian Invasion in Midgut of Workers (Apis cerana cerana)
Source: Int J Mol Sci. 2025 Mar 7;26(6):2402. doi: 10.3390/ijms26062402 (PMC11942432; doi:10.3390/ijms26062402)
Supplement: Supplementary file 1 [file ijms-26-02402-s001.zip › ijms-3443714-supplementary.xlsx]

## Sheet: Sheet1
Table S1. Sequences of primers used in this study
ID	Primer	Sequence (5′-3′)
piR-ace-1216942	Forward	CACTGATCGAGTCGTCCTGCG
piR-ace-1216942	Loop	CTCAACTGGTGTCGTGGAGTCGGCAATTCAGTTGAGTACATCTTCCG
piR-ace-1008436	Forward	GCGCGCATGAATGGATTAACG
piR-ace-1008436	Loop	CTCAACTGGTGTCGTGGAGTCGGCAATTCAGTTGAGCAGTGGGAATCT
piR-ace-1000038	Forward	CGAGCAAAAGGGCAAAAGCTGG
piR-ace-1000038	Loop	CTCAACTGGTGTCGTGGAGTCGGCAATTCAGTTGAGGGATCAAG
piR-ace-362349	Forward	GCAAAAGGGCAAAAGCTGGC
piR-ace-362349	Loop	CTCAACTGGTGTCGTGGAGTCGGCAATTCAGTTGAGGGATCAA
piR-ace-446232	Forward	GTCAAAGAATAACGCAGGTGTCC
piR-ace-446232	Loop	CTCAACTGGTGTCGTGGAGTCGGCAATTCAGTTGAGGCCTTA
piR-ace-623324	Forward	TAAGGCCAGCTCAGCGAGG
piR-ace-623324	Loop	CTCAACTGGTGTCGTGGAGTCGGCAATTCAGTTGAGGGTTTCTGT
piRNA	Reverse	CTCAACTGGTGTCGTGGAGTCGG
U6	Forward	CCAGGAGATGAAGTGGATACTC
U6	Reverse	CTTGCTTGAACTGCTGCTT
pmirGLO-CAC-wt	Forward	CAGCCAGAAGATTGGGATAAACCTGAACATATTCCTGATCCTGAAGCTC
pmirGLO-CAC-wt	Reverse	TCGAGAGCTTCAGGATCAGGAATATGTTCAGGTTTATCCCAATCTTCTGGCTGAGCT
pmirGLO-CAC-mut	Forward	CAGCCAGAAGGCCTTTGCGGGAACTGGAGCGCCAACTGCCCTGAAGCTC
pmirGLO-CAC-mut	Reverse	TCGAGAGCTTCAGGGCAGTTGGCGCTCCAGTTCCCGCAAAGGCCTTCTGGCTGAGCT
pmirGLO-EGFR-wt	Forward	CTTGTACGTTGTGAAAACGTCGTTGGTCTCGTTCGGGCTTAGCTC
pmirGLO-EGFR-wt	Reverse	TCGAGAGCTAAGCCCGAACGAGACCAACGACGTTTTCACAACGTACAAGAGCT
pmirGLO-EGFR-mut	Forward	CTTGTACGTCTCTGGGGATCATCCTTCACATCCATTGCTTAGCTC
pmirGLO-EGFR-mut	Reverse	TCGAGAGCTAAGCAATGGATGTGAAGGATGATCCCCAGAGACGTACAAGAGCT
